# Supplementary material for: Comprehensive Analysis of WUSCEL-Related Homeobox Gene Family in Ramie (Boehmeria nivea) Indicates Its Potential Role in Adventitious Root Development
Source: Biology (Basel). 2023 Nov 28;12(12):1475. doi: 10.3390/biology12121475 (PMC10740585; doi:10.3390/biology12121475)
Supplement: Supplementary file 1 [file biology-12-01475-s001.zip]

Archive with 10 entries (10 files):
- Figure S1A & B Multiple sequence alignment and Weblogo.tif
- Figure S2_Chromosome location.jpg
- Figure S3 Synteny analysis.jpg
- Table S1_Gene accession numbers.xlsx
- Table S2_qPCR primers used for expression analysis.xlsx
- Table S3_WOX genes FPKM.xlsx
- Table S4_Motif_Consensus.xlsx
- Table S5_Duplication events.xlsx
- Table S6_Cis-elements in the BnWOX14.xlsx
- Table S7_Genetic resources rooting characteritics.xlsx
