# Supplementary material for: Comprehensive Analysis of WUSCEL-Related Homeobox Gene Family in Ramie (Boehmeria nivea) Indicates Its Potential Role in Adventitious Root Development
Source: Biology (Basel). 2023 Nov 28;12(12):1475. doi: 10.3390/biology12121475 (PMC10740585; doi:10.3390/biology12121475)
Supplement: Supplementary file 1 [file biology-12-01475-s001.zip › Table S1_Gene accession numbers.xlsx]

## Sheet: Sheet3
Gene name	Gene ID	Accession number
OsWUS	LOC_Os04g56780.1	AM234746
OsNS1	LOC_Os11g01130.2	BAE48302.1
OsNS2	LOC_Os11g01130.1	AM234748
OsWOX2	LOC_Os01g62310.1	CAJ84141.1
OsWOX4	LOC_Os04g55590.1	CAJ84142.1
OsWOX5	LOC_Os01g63510.1	CAJ84143.1
OsWOX9A	LOC_Os01g47710.1	Q0JKK6.2
OsWOX9C	LOC_Os01g47710.1	CAJ84144.1
OsWOX9D	LOC_Os05g48990.1	CAJ84145.1
OsWOX11	LOC_Os08g14400.1	CAJ84146.1
OsWOX12A	LOC_Os07g48560.1	BAF22586.1
OsWOX12B	LOC_Os03g20910.2	ABF95709.1
OsWOX13	LOC_Os01g60270.1	CAJ84147.1
AtWOX2	AT5G59340.1
AtWOX3	AT2G28610.1
AtWOX4	AT1G46480.1
AtWOX5	AT3G11260.1
AtWOX6	AT2G01500.1
AtWOX7	AT5G05770.1
AtWOX8	AT5G45980.1
AtWOX9	AT2G33880.1
AtWOX10	AT1G20710.1
AtWOX11	AT3G03660.2
AtWOX12	AT5G17810.1
AtWOX13	AT4G35550.1
AtWOX14	AT1G20700.1
PtrWUSa	Potri.005G114700	PNT36227.1
PtrWUSb	Potri.007G012100	PNT26451.1
PtrWOX1a	Potri.012G047700	PNT09510.1
PtrWOX1b	Potri.015G039100	PNT00291.1
PtrWOX1c	Potri.010G111400	PNT15893.1
PtrWOX2a	Potri.001G237900	KAI9402244.1
PtrWOX2b	Potri.009G029200	KAI9388212.1
PtrWOX4a	Potri.002G124100	PNT49331.1
PtrWOX4b	Potri.014G025300	PNT02664.1
PtrWOX5a	Potri.008G065400	PNT23116.1
PtrWOX5b	Potri.010G192100	PNT17461.2
PtrWOX8/9a	Potri.004G051600	RQO88970.1
PtrWOX8/9b	Potri.011G061400	PNT12047.1
PtrWOX11/12a	Potri.013G066900	KAI9383335.1
PtrWOX11/12b	Potri.019G040800	RQP03412.1
PtrWOX13a	Potri.005G101800	PNT35980.1
PtrWOX13b	Potri.005G252800	PNT38700.1
PtrWOX13c	Potri.002G008800	PNT47145.1
Ga05G1688		Ga05G1688
Ga10G2777		Ga10G2777
Ga11G0392		Ga11G0392
Ga13G2025		Ga13G2025
Ga08G0340		Ga08G0340
Ga11G0090		Ga11G0090
Ga02G0019		Ga02G0019
Ga14G0211		Ga14G0211
Ga10G1993		Ga10G1993
Ga12G2478		Ga12G2478
Ga10G0004		Ga10G0004
Ga01G2409		Ga01G2409
Ga05G1053		Ga05G1053
Ga08G1116		Ga08G1116
Ga01G1410		Ga01G1410
Ga05G2173		Ga05G2173
Ga14G2088		Ga14G2088
Ga07G1049		Ga07G1049
Ga13G2770		Ga13G2770
Ga02G0948		Ga02G0948
Ga12G0086		Ga12G0086

## Sheet: Sheet1
AT3G18010.1	WOX1
AT5G59340.1	WOX2
AT2G28610.1	WOX3
AT1G46480.1	WOX4
AT3G11260.1	WOX5
AT2G01500.1	WOX6
AT5G05770.1	WOX7
AT5G45980.1	WOX8
AT2G33880.1	WOX9
AT1G20710.1	WOX10
AT3G03660.2	WOX11
AT5G17810.1	WOX12
AT4G35550.1	WOX13
AT1G20700.1	WOX14

## Sheet: Sheet2
ABF95709.1	OsWOX12B
AM234746	OsWUS
Q0JKK6.2	OsWOX9A
CAJ84147.1	OsWOX13
CAJ84141.1	OsWOX2
CAJ84140.1	OsNS1
BAE48302.1	OsNS2
CAJ84144.1	OsWOX9C
CAJ84146.1	WOX11/12	OsWOX11
CAJ84142.1	WOX4
BAF22586.1	Os07g0684900	OsWOX12A
CAJ84143.1	WOX5
