# Supplementary material for: Comprehensive Analysis of WUSCEL-Related Homeobox Gene Family in Ramie (Boehmeria nivea) Indicates Its Potential Role in Adventitious Root Development
Source: Biology (Basel). 2023 Nov 28;12(12):1475. doi: 10.3390/biology12121475 (PMC10740585; doi:10.3390/biology12121475)
Supplement: Supplementary file 1 [file biology-12-01475-s001.zip › Table S2_qPCR primers used for expression analysis.xlsx]

## Sheet: Sheet1
Table S1. qPCR primers used for expression analysis of the ramie WOX genes
Gene name	Primer pairs
BnWOX1A-f	CAAGAGCCACTTGAACACTACT
BnWOX1A-r	TCGCTGCTAGAGCTGCAAAT
BnWOX2-f	GCCGAGCAGATACAGCAGAT
BnWOX2-r	CTGCTTCTGCCTTTGCCTTG
BnWOX3-f	GTGCAGGGTGCAGGAGTATT
BnWOX3-r	CCAGCTGATGGGGTTTCCAT
BnWOX4-f	CCTCATCCTCAACCGCACAT
BnWOX4-r	GTGAGGGAAGGGACATCGTG
BnWOX5-f	CGCCGAAAGGTCATCTCTGT
BnWOX5-r	ATCACTCTATCCGGCTCCGA
BnWOX6B-f	TAATCACTTGCAACGGCGCT
BnWOX6B-r	GATGGTAGTAGTCTTGGCGCT
BnWOX9A-f	CCCAACTGGATGCCACAGAT
BnWOX9A-r	AGGGTTCACCATCCCTGAGT
BnWOX11-f	CGTCCAAGACGCCAACAGTA
BnWOX11-r	TCCCGCTGTTGAAGATGGAC
BnWOX13A-f	CACTTCAAGGCAGAGGTGGT
BnWOX13A-r	TGGCCGTGTTGAGAGAGTTC
BnWOX13B-f	GGCAACGGAACTCCTACCAA
BnWOX13B-r	GGTCGTGTTTTGGTGCTTCC
BnWOX14-f	GGTTCCAAAACCGAAGGTGC
BnWOX14-r	GACCAGCTGAGACACTTGCT
BnWOXWUS-f	AATACGGCAAGATCGAGGGC
BnWOXWUS-r	AATATCGGCGGTGAAACGCT
