# Supplementary material for: Comprehensive Analysis of WUSCEL-Related Homeobox Gene Family in Ramie (Boehmeria nivea) Indicates Its Potential Role in Adventitious Root Development
Source: Biology (Basel). 2023 Nov 28;12(12):1475. doi: 10.3390/biology12121475 (PMC10740585; doi:10.3390/biology12121475)
Supplement: Supplementary file 1 [file biology-12-01475-s001.zip › Table S3_WOX genes FPKM.xlsx]

## Sheet: Sheet1
Gene ID	Rename	Z_B1 FPKM	Z_B2 FPKM	Z_B3 FPKM	Z_L1 FPKM	Z_L2 FPKM	Z_L3 FPKM	Z_L4 FPKM	Z_L5 FPKM	Z_L6 FPKM	Z_R1 FPKM	Z_R2 FPKM	Z_R3 FPKM	Z_R4 FPKM	Z_R5 FPKM	Z_R6 FPKM	Z_S1 FPKM	Z_S2 FPKM	Z_S3 FPKM
Maker00062999	BnWOX1A	0	0	0	0	0	0	0	0	0	0.13	0	0	0.13	0	0	0	0	0
Maker00074103	BnWOX1B	0	0	0	0.07	0	0	0.07	0.15	0	0	0	0	0	0	0	0.07	0	0
Maker00030742	BnWOX2	0	0	0	0	0	0	0	0.08	0.07	0	0	0	0	0	0	0	0	0
Maker00031089	BnWOX3	0.2	0.1	0	0	0	0	0.09	0.1	0.09	0	0	0	0	0	0.1	0	0.09	0
Maker00002967	BnWOX4	0.92	0.84	4.46	0	0	0	0	0	0.86	0.85	0	0.81	0.25	0.55	0	2.85	1.73	0.58
Maker00093460	BnWOX5	0.18	0	0	0	0	0	0	0.06	0	0.06	0	0	0	0.12	0	0	0.05	0
Maker00053871	BnWOX6A	0.29	0	0	0	0.44	0	0	0.13	0	0.17	0	0	0	0	0	0	0.37	0
Maker00021009	BnWOX6B	0.11	0.11	0.11	0	0.21	0	0.11	0.17	0	0	0	0	0	0	0	0	0.16	0
Maker00093478	BnWOX7	0.18	0.36	0	0	0	0	0	0.06	0	0.06	0	0	0	0.12	0.24	0	0.05	0
Maker00080289	BnWOX9A	0	0.16	0	0	0	0.11	0	0	0	0	0	0	0.06	0	0	0	0	0
Maker00047861	BnWOX9B	0.06	0.08	0	0.06	0	0.18	0	0	0.3	0	0	0	0	0	0.06	0.06	0	0
Maker00082428	BnWOX10	1.4	1.84	2.52	0.69	0	0	0	0	2.34	16.78	20.67	14.65	7.62	16.12	8.66	17.78	15.21	9.14
Maker00086436	BnWOX11	0.16	0	0.16	0	0	0	0	0	0	0	0	0	0	0	0	0	0	0
Maker00063698	BnWOX13A	48.03	51.22	43.3	31.12	29.75	37.37	31.42	40.93	34.54	29.06	19.19	20.89	36.17	39.06	29.21	100.15	67.29	152.04
Maker00008406	BnWOX13B	140.75	96.98	189.77	177.26	246.5	216.85	162.04	355.36	127.89	214.62	106.92	141.14	112.44	240.36	62.49	141.62	112.31	222.31
Maker00091405	BnWOX14	10.46	12.15	16.82	8.38	4.27	2.09	2.41	2.53	5.47	111.29	58.21	50.03	56.95	67.63	46.58	222.45	122.94	175.75
Maker00008321	BnWUS	0	0	0	0.19	0	0	0	0	0	0	0	0	0	0	0	0	0	0
			Key:
			B = bud
			L = leaf
			R = root
			S = stem
			The numbers as in B1, B2, L1, L2 represent replications
