# Supplementary material for: Comprehensive Analysis of WUSCEL-Related Homeobox Gene Family in Ramie (Boehmeria nivea) Indicates Its Potential Role in Adventitious Root Development
Source: Biology (Basel). 2023 Nov 28;12(12):1475. doi: 10.3390/biology12121475 (PMC10740585; doi:10.3390/biology12121475)
Supplement: Supplementary file 1 [file biology-12-01475-s001.zip › Table S4_Motif_Consensus.xlsx]

## Sheet: Sheet1
Table. S5 Consensus sequences of the group specific motifs.
Motif	Width	Number of sites	Consensus sequences
1	41	44	[FY][RN]SG[MT][RV][TN]P[SPN][AK][DE][QE]IQ[RQ]I[TR]A[QE]L[RS]E[YF]G[KQ][IV][EG][GD][KA]NVFYWFQN[HR][KR][AS]R															FRSGMRTPSADZIQRITAZLSEYGKIEGKNVFYWFQNHKAR
2	21	42: All but BnWOX10 & 14	XPTP[RS][ST]RW[NT]P[TK]PEQ[IL]RILEE[IL]															SPTPRSRWNPTPEQJRILEEJ
3	36	Intermediate clade	[AM]FG[DEQ][DE][AV][VM]L[VI][HN]SSGQP[LV][PL][TV][DN]E[FY]G[VI][LT][LM][HQ][SP]LQHG[AE]SY[YF]L															AFGEDAVLVHSSGQPLPTBEYGVLLHSLQHGESYYL
4	40	6: Ancient clade	GG[GY]YV[KR]VMTDEQ[ML]ETLRKQI[AS][IV]YA[TV]IC[DE][QR]LVE[LM]H[KN]SL[TS][SA]Q															GGYYVKVMTDEQMETLRKQIAIYATICDQLVELHKSLTSQ
5	189	2: BnWOX1A & 1B	RQKRRRQLESSAAAPSPPPADDPERNKELFGANRTVYEVEQTKNWPPSSNCSTTLSEESVQRAGSNNNNNNKVAGSLQASECVRTDGWFPLAEGELQNRRTSNNNNNMNFVERNATWQMMQLSCPTHLINAPTC[ST]NNTSNNNN[NS]SNNNNNTNTLRKTASLISSAMDQRLINTHKTTTITTPHHHDHQNG															RQKRRRQLESSAAAPSPPPADDPERNKELFGANRTVYEVEQTKNWPPSSNCSTTLSEESVQRAGSNNNNNNKVAGSLQASECVRTDGWFPLAEGELQNRRTSNNNNNMNFVERNATWQMMQLSCPTHLINAPTCSNNTSNNNNNSNNNNNTNTLRKTASLISSAMDQRLINTHKTTTITTPHHHDHQNG
6	159	2: OsWOX9A & 9C	AACHQQMLYQGQPLESPPAPAPKVHGIVPHDEPVFLQWPQSPCLSAVDLGAAILGGQYMHLPVPAPQPPSSPGAAGMFWGLCNDVQAPNNTGHKSCAWSAGLGQHWCGSADQLGLGKSSAASIATVSRPEEAHDVDATKHGLLQYGFGITTPQVHVDVT															AACHQQMLYQGQPLESPPAPAPKVHGIVPHDEPVFLQWPQSPCLSAVDLGAAILGGQYMHLPVPAPQPPSSPGAAGMFWGLCNDVQAPNNTGHKSCAWSAGLGQHWCGSADQLGLGKSSAASIATVSRPEEAHDVDATKHGLLQYGFGITTPQVHVDVT
7	200	2: BnWOX10 & 14	IA[DE]ETLAEFLSKATGTAVEWVQMPGMKPGPDSIGIVAISHGC[AT]GVAARACGLVGLEPTRVAEILKDRPSWFRDCRAVDVV[NS]VL[PS]T[AG]NGGTIELLY[LM]QLYAPTTLAPARDFWLLRYTS[IV]LEDGSLV[IV]CERSL[KN]NTQNGP[ST]MPPVQ[HS]FVRAEMLPSGYLIRPCEGGGSIIH[IV]VDHMDLEPWSVPEVLRPLYESST[LV]LAQKTT															IAEETLAEFLSKATGTAVEWVQMPGMKPGPDSIGIVAISHGCAGVAARACGLVGLEPTRVAEILKDRPSWFRDCRAVDVVNVLPTGNGGTIELLYLQLYAPTTLAPARDFWLLRYTSILEDGSLVICERSLKNTQNGPSMPPVQHFVRAEMLPSGYLIRPCEGGGSIIHIVDHMDLEPWSVPEVLRPLYESSTLLAQKTT
8	200	2: BnWOX9A & 9B	H[CQ][HQ][CN][PQ]NPNPNPNPNPKT[PR][PS]PTNAAPSSSSSSSSEKSSPKAPPRP[PS]P[AV]SAFS[PS]S[AV]GEA[NS]LTEPHELQQHHFFGEPFFFPLQYSSSSSTSAATLVGQSFPQHD[LV]MMMIPSNPDHHHDQVAVQSIGPCTSLLLSEIMSHHGSSKKDHDHRRQVEK[DE]LELNYSLSTATTTTVTAGSPARIAPATS[CG]GVSEAPITPVMINNL[GV]QG															HCQCPNPNPNPNPNPKTRPPTNAAPSSSSSSSSEKSSPKAPPRPPPVSAFSPSVGEANLTEPHELQQHHFFGEPFFFPLQYSSSSSTSAATLVGQSFPQHDLMMMIPSNPDHHHDQVAVQSIGPCTSLLLSEIMSHHGSSKKDHDHRRQVEKELELNYSLSTATTTTVTAGSPARIAPATSCGVSEAPITPVMINNLGQG
9	115	2: BnWOX10 & 14	LK[PS]LW[HY]HSDAV[LM]CCSLKALPVFTFANQAGLDMLETTLVALQDI[ST]LEKIFDD[HN]GRKTLCSEFPQIMQQGF[AM]CLQGGIC[LM]SSMGRPVSYERAVAWKVLNEEENAHCICFMF[IV]NWSFV															LKPLWHHSDAVLCCSLKALPVFTFANQAGLDMLETTLVALQDISLEKIFDDNGRKTLCSEFPQIMQQGFACLQGGICLSSMGRPVSYERAVAWKVLNEEENAHCICFMFINWSFV
10	113	2: BnWOX5 & 7	ERQKRRKVISVDDNDDDSFVLKQDHHKKISATVIPSPKRTYAEICHNHQVISEPDRVIETLQLFPLSSFGDVSDSEKLRFHANHDYCCREKLSYSTFETSQMDHPPLDLRLSF															ERQKRRKVISVDDNDDDSFVLKQDHHKKISATVIPSPKRTYAEICHNHQVISEPDRVIETLQLFPLSSFGDVSDSEKLRFHANHDYCCREKLSYSTFETSQMDHPPLDLRLSF
11	15	7: WOX8 & 9	MASSNRHWPSMF[KR]SK															MASSNRHWPSMFKSK
12	153	2: BnWOX10 & 14	[FY]GN[EG]F[PS][AS][AV]SNAVLCAKASMLLQNVPPAILLRFLREHRSEWADN[NS]IDAYSAAA[IV]K[AV][AG]PCSL[AP]G[PS]R[TV]GSFGGQVILPLAHTIEH[DE]EF[LM]EVIKLE[GN][IM]GH[SY][PR][DE]D[AM][IM][MV]P[RV][DE][IM]FLLQLCSG[MV]DENAVG[ST]CAELIFAPIDASF[AS]DDAP[IL]LPSGFRIIPLD															FGNEFPAVSNAVLCAKASMLLQNVPPAILLRFLREHRSEWADNNIDAYSAAAIKVGPCSLPGPRVGSFGGQVILPLAHTIEHEEFLEVIKLEGIGHYREDAIMPREIFLLQLCSGMDENAVGSCAELIFAPIDASFADDAPJLPSGFRIIPLD
13	19	8	[IM]TVFIN[GE][VM][PA][TM]EV[PT][RSK]G[PG][IF][DN][LMV]															ITVFINGVPTEVPRGPIDL
14	107	2: OsNS1 & NS2	PPAPTAAAAGAVVQVHPAVMQLHHHHHHHHPYAAAAAAQSHHLQQQQQQQAEWPAAVDYCSTASASASATAADMAIPPCCRPLKTLELFPTKSTSGGLKEDCCSSSK															PPAPTAAAAGAVVQVHPAVMQLHHHHHHHHPYAAAAAAQSHHLQQQQQQQAEWPAAVDYCSTASASASATAADMAIPPCCRPLKTLELFPTKSTSGGLKEDCCSSSK
15	113	2: OsWOX9A & C	DFAASAISAGAVANNQFQGLADFGLVAGACSGAGAAAAAAAPEAGSSVAAVVCVSVAGAAPPLFYPAAHFNVRHYGDEAELLRYRGGSRTEPVPVDESGVTVEPLQQGAVYIV															DFAASAISAGAVANNQFQGLADFGLVAGACSGAGAAAAAAAPEAGSSVAAVVCVSVAGAAPPLFYPAAHFNVRHYGDEAELLRYRGGSRTEPVPVDESGVTVEPLQQGAVYIV
16	12	15: WUS Clade	[EQK]TL[EQ]LFP[LV][QR][PS]T[GN]															ETLELFPLQPTN
17	81	2: BnWOX10 & 14	VMTIAF[EQ]FAFE[IS]H[LM]QD[HN]VA[AS]MARQYVRSII[AS]SVQRVALALSPS[HR][FL][GS]S[GH][AI]GLR[PS]P[LP]G[ST]PEAQTLARWIC[NQ]SYRCYLGVELLK															EKQRKEASRLQAVNRKLTAMNKLLMEENDRLQKQVSQLVYENGFFRQQTQNTNLATKDTSCESVVTSGQ
18	69	2: BnWOX10 & 14	EKQRKEASRLQAVNRKLTAMNKLLMEENDRLQKQVS[HQ]LVYEN[GT][FY]FRQ[HQ]T[HQ][NS]T[NT]LAT[KT]DTSCESVVTSGQ															LGNLYADPLMSSGGHKITARQ
19	13	20	[EDQ]RQ[KR][QL][RK][RQ][AK][LS][AL]AA[AL]															ERQKQRRKSLAAA
20	8	16	HHHHQ[HN][QH]H															HHHHQHQH
