# Supplementary material for: Comprehensive Analysis of WUSCEL-Related Homeobox Gene Family in Ramie (Boehmeria nivea) Indicates Its Potential Role in Adventitious Root Development
Source: Biology (Basel). 2023 Nov 28;12(12):1475. doi: 10.3390/biology12121475 (PMC10740585; doi:10.3390/biology12121475)
Supplement: Supplementary file 1 [file biology-12-01475-s001.zip › Table S5_Duplication events.xlsx]

## Sheet: Sheet1
Table S2: Segmental and Tandem Duplications of the putative ramie WOX genes
Segmnetal Duplictions
Gene_1	Gene_2	Ka	Ks	Ka/Ks
BnWOX13A	BnWOX13B	0.355884	2.32382	0.153146
BnWOX10	BnWOX14	0.090693	2.50958	0.0361388
BnWOX9A	BnWOX9B	0.104436	0.185116	0.564166
Maker00021031	BnWOX6A	0.0360069	0.0216708	1.66154
Tandem Duplication
BnWOX7	BnWOX5	0.00214669	NaN	NaN
