# Supplementary material for: Comprehensive Analysis of WUSCEL-Related Homeobox Gene Family in Ramie (Boehmeria nivea) Indicates Its Potential Role in Adventitious Root Development
Source: Biology (Basel). 2023 Nov 28;12(12):1475. doi: 10.3390/biology12121475 (PMC10740585; doi:10.3390/biology12121475)
Supplement: Supplementary file 1 [file biology-12-01475-s001.zip › Table S6_Cis-elements in the BnWOX14.xlsx]

## Sheet: Sheet1
	Light Responsive Elements
	ACE	ATCT-motif	AE-box	Box 4	GATA-motif	G-box	GT1-motif	I-box	LAMP-element	TCT-motif	Sp1	ABRE	CGTCA-motif	ERE	TCA-element	TGACG-motif	TGA-element	ARE	LTR	MBS	MBSI	WUN-motif	CAT-box	CCAAT-box	GC-motif	O2-site
ZZ No. 2	1	1		2	1	3	7	3	1	1		8	2	2	1	2	1	8	1			7	1	1	1	3
ZZ No. 1	1	1	1	2	1	3	7	3	1	1		9	2	1	2	2		7	1			6	1	1	1	3
ZSZ No. 1	1	1		2	1	2	7	3	1	1	3	8	2	1	1	2		9	1	1		6	1	1	1	3
SC-3D	1	1		2	1	2	7	3	1	1	1	8	2	1	1	2	1	10	1		1	6	1	1	1	3
HZ	2	1		2	1	3	7	3	1	1	1	8	2	1	1	2	2	7	1			5	1	1	1	3
XZ-21D	2			2		2	8	3	1	1		7	2	3	2	2	1	9	1	1		6	1	1	1	3
HB-3	1	1		2	1	2	7	3	1	1		7	2	1	1	2	1	9	1			5	1	1	1	3
JX-2	2	1		2	1	3	7	3	1	1		8	2	1	1	2	2	8	1			5		1	1	3
ZZ No. 3	1	1		2	1	3	8	3	1	1		9	2	1	1	2		10	1			5	1	1	1	3
GX-1	1			2	1	3	7	3	1	1		9	2	1	1	2		9	1			5	1	1	1	3
