# Supplementary material for: Comprehensive Analysis of WUSCEL-Related Homeobox Gene Family in Ramie (Boehmeria nivea) Indicates Its Potential Role in Adventitious Root Development
Source: Biology (Basel). 2023 Nov 28;12(12):1475. doi: 10.3390/biology12121475 (PMC10740585; doi:10.3390/biology12121475)
Supplement: Supplementary file 1 [file biology-12-01475-s001.zip › Table S7_Genetic resources rooting characteritics.xlsx]

## Sheet: Sheet1
Genetic resources selected	samples ID	Germination of root primordium		Development of adventious roots
		Average number of primordium after 3 days	Average number of primordium after 5 days	Average length (cm) after 15 days
ZZ No. 2	10-19D	3	12	8.56
ZZ No. 1	10-10D	1	10	6.22
ZSZ No. 1	10-21D	5	7	4.74
SC-3D	10-28D	3	7	4.25
HZ	12-17F	1	4	3.98
	10-26D	2	6	3.85
	10-27D	1	5	3.12
	12-16F	0	4	2.84
	10-25D	1	5	2.82
	11-41F	2	6	2.63
	10-35D	0	5	2.57
	11-43F	1	6	2.45
	10-9F	0	5	2.43
	10-29D	2	7	2.35
	11-47G	2	5	2.35
	11-42F	3	6	2.28
	12-22F	4	6	1.98
	11-13D	1	4	1.8
	10-12D	0	5	1.6
	11-3D	1	4	1.58
	10-2D	1	4	1.5
	10-33D	0	6	1.5
	11-39D	0	3	1.43
	11-20D	1	4	1.35
	10-13D	1	5	1.07
	10-47D	1	4	0.95
	12-12F	0	4	0.88
	12-14F	1	4	0.85
	10-37D	1	4	0.77
	10-46D	0	3	0.7
	11-11D	1	4	0.7
	11-5D	5	5	0.7
	12-11G	1	5	0.7
	10-5D	1	4	0.68
	1-17D	1	4	0.67
	11-23D	1	4	0.65
	12-13F	4	4	0.65
	10-17F	1	4	0.6
	11-16D	1	4	0.6
	10-41D	1	4	0.58
	11-7D	1	4	0.55
	1-13D	0	4	0.52
	11-31D	0	5	0.5
	12-19F	1	4	0.5
	10-43F	1	4	0.48
	11-10D	1	4	0.48
	12-21D	1	4	0.48
	10-22D	0	5	0.46
	10-31F	1	4	0.45
	11-22D	1	4	0.45
	11-24D	0	4	0.45
	10-38D	0	4	0.43
	11-33D	0	3	0.43
	11-36D	1	4	0.43
	11-19D	0	4	0.38
	11-34D	0	3	0.38
	11-14D	0	3	0.35
	11-17D	1	3	0.35
	11-28D	0	3	0.35
	11-6D	1	2	0.35
	12-18F	0	3	0.35
	10-8D	0	3	0.33
XZ-21D	11-21D	0	2	0.33
HB-3	11-38D	0	2	0.33
JX-2	11-29D	0	3	0.32
ZZ No. 3	11-37D	0	3	0.3
GX-1	12-20F	0	3	0.3
